# Supplementary material for: The Cdk8/19-cyclin C transcription regulator functions in genome replication through metazoan Sld7
Source: PLoS Biol. 2019 Jan 29;17(1):e2006767. doi: 10.1371/journal.pbio.2006767 (PMC6377148; doi:10.1371/journal.pbio.2006767)
Supplement: S1 Data — The sheet ‘gating strategy’ shows the gating used for flow cytometry analyses. Cell aggregates were gated out on the basis of Fl2-H and FL2-W dot plots (singlets: gate A). Cell singlets were then shown as PI/BrdU density plots or PI histograms. To quantify G1, S, and G2/M phase subpopulations based on PI histograms, marker regions as shown in (D, E, and F) were used (percent gated events). For analysing DNA replication in detail, PI/BrdU density plots were used to gate the BrdU-positive and BrdU-negative populations, gates N(4) and M(4), respectively. The geometric mean of the Fl1-H channel represented BrdU signal intensity and was used to quantify replication activity and bar graph representations as detailed in the other sheets of S1 Data. Alternatively, the BrdU-positive populations (N(4)) were represented as histogram overlays of the Fl1-H BrdU channel of MTBP (si2/4)- and control (siGL2)-treated cells. Sheets 3C to S13F show the raw data for the figures involving quantifications, namely Figs 3C, 3F, 3G, 4B, 6B–6G and S6B, S7B, S8D, S8F, S9B and S13B–S13F, as indicated in the sheet names. For easy cross-comparison, the graphs shown in the figures are shown for all data sets. BrdU, 5-bromodeoxyuridine; CFS, common fragile site; Exp, experiment; Fl2-H, fluorescence channel 2-hight; FL2-W, fluorescence channel 2-width; FS, fragile site; MTBP, Mdm2 binding protein; PI, propidium iodide; SD, standard deviation; SEM, standard error of the mean; siGL2, control siRNA against firefly luciferase. (XLSX) [file pbio.2006767.s015.xlsx]

## Sheet: 3C
	BrdU (FL1H channel) signal siCtr [AU]	BrdU (FL1H channel) signal siMTBP [AU]	ratio siCtr/siMTBP	represented in Fig3C as
no transgene	15.12	5.25	2.88	2.9
MTBP-WT	15.72	12.93	1.21578	1.2
MTBP-5m	16.88	5.73	2.9459	3
MTBP-m1-6	16.19	6.26	2.58626	2.6

## Sheet: 3F
	BrdU (FL1H channel) signal siCtr [AU]	BrdU (FL1H channel) signal siMTBP [AU]	ratio siCtr/siMTBP	represented in Fig3F as
MTBP-WT	19.42	16.41	1.18342	1.2
MTBP-DC150	19.07	11.33	1.68314	1.7
MTBP-DS7M-C	19.05	10.56	1.80398	1.8

## Sheet: 3G
raw data and normalisation:
	experiemt 1: 180912			experiemt 2: 180925			experiemt 3: 181012			experiemt 4: 180807			experiment 5: 180718			experiment 6: 180703			experiment 7: A			experiment 8: B			C
	replication signal (replication-specificic BrdU signal) siMTBP/siGl2	set empty cells to 0	set wt to 1	replication signal (replication-specificic BrdU signal) siMTBP/siGl2	set empty cells to 0	set wt to 1	replication signal (replication-specificic BrdU signal) siMTBP/siGl2	set empty cells to 0	set wt to 1	replication signal (replication-specificic BrdU signal) siMTBP/siGl2	set empty cells to 0	set wt to 1	replication signal (replication-specificic BrdU signal) siMTBP/siGl2	set empty cells to 0	set wt to 1	replication signal (replication-specificic BrdU signal) siMTBP/siGl2	set empty cells to 0	set wt to 1	replication signal (replication-specificic BrdU signal) siMTBP/siGL2	set empty cells to 0	set wt to 1	replication signal (replication-specificic BrdU signal) siMTBP/siGL2	set empty cells to 0	set wt to 1	replication signal (replication-specificic BrdU signal) siMTBP/siGL2	set empty cells to 0	set wt to 1
no transgene	0.282711	0		0.274465	0		0.34897	0		0.213811	0		0.284083	0		0.30383	0		0.358431			0.270765			0.517382
MTBP-WT	0.929353	0.646642	1	0.734167	0.459702	1	0.752661	0.403691	1	0.919202	0.705391	1	1.29614	1.01206	1	0.888315	0.584485	1	0.75991	0.401479	1	0.835768	0.565003	1	1.11224	0.594863	1
MTBP-DC150	0.512046	0.229335	0.354655	0.449696	0.175231	0.381185	0.527883	0.178913	0.443193	0.550041	0.33623	0.476657	0.565881	0.281799	0.278441	0.447224	0.143394	0.245334	0.612686	0.254254	0.633294	0.589704	0.318938	0.56449	0.56957	0.0521872	0.0877298
MTBP-DC150-GST	0.83367	0.550959	0.852031	0.730806	0.456341	0.992688	0.6523	0.30333	0.751392	0.856597	0.642785	0.911247	0.80372	0.519637	0.513447	1.51486	1.21103	2.07196
MTBP-DC150-GFP	0.537909	0.255198	0.394651	0.558055	0.283635	0.616997	0.537058	0.188087	0.465919
MTBP-DS7M-C										0.418402	0.204591	0.290039	0.435151	0.151068	0.149269	0.368391	0.064561	0.110458	0.567728	0.209296	0.521313	0.525674	0.254908	0.451163	0.584597	0.067215	0.112992
MTBP-DS7M-C-GST										0.854003	0.640192	0.907571	1.01213	0.728047	0.719373	1.08998	0.786148	1.34503
calculation of SEM (using normalised values):
										average	Ssbw	n	square root	sem
MTBP-WT	1	1	1	1	1	1	1	1	1	1	0	9	3	0
MTBP-DC150	0.354655	0.381185	0.443193	0.476657	0.278441	0.245334	0.633294	0.56449	0.0877298	0.384998	0.168011	9	3	0.0560035
MTBP-DC150-GST	0.852031	0.992688	0.751392	0.911247	0.513447					0.804161	0.184798	5	2.23607	0.0826441
MTBP-DC150-GFP	0.394651	0.616997	0.465919							0.492523	0.113535	3	1.73205	0.0655496
MTBP-DS7M-C				0.290039	0.149269	0.110458	0.521313	0.451163	0.112992	0.272539	0.179456	6	2.44949	0.0732626
MTBP-DS7M-C-GST				0.907571	0.719373	1.34503				0.990657	0.320995	3	1.73205	0.185327
data for graph:
	average	sem
MTBP-WT	1	0
MTBP-DC150	0.384998	0.0560035
MTBP-DC150-GST	0.804161	0.0826441
MTBP-DC150-GFP	0.492523	0.0655496
MTBP-DS7M-C	0.272539	0.0732626
MTBP-DS7M-C-GST	0.990657	0.185327

## Sheet: 4B
	relative replication: siMTBP/siCtr of (BrdU positive - BrdU-neg pupulation) * 100%
Hela FlpIn cell line	Exp 1	Exp 2	Exp 3	Exp 4	Exp 5	Exp 6	Exp 7	mean	SD	n	square root(n)	SEM	ctr0 wt100
no transgene	32.3887	30.6914	26.9448	20.8202	29	24.5	23.3169	26.8088	3.86221	7	2.64575	1.45978	0.000232974
MTBP wt	84.6004	85.2436	80	89.5	118	89.8333	101.473	92.6644	12.0594	7	2.64575	4.55802	100.002
MTBP D516-704			56.3659	46.0581				51.212	5.1539	2	1.41421	3.64435	37.0564
MTBP D516-769	49.2877	35.3357	62.7273	43.7861				47.7842	9.95623	4	2	4.97812	31.8513
MTBP D516-809	48.6345	32.3353	37.6904	37.2549				38.9788	5.95817	4	2	2.97909	18.4802
Hela FlpIn cell line		SEM
MTBP wt	100.002	4.55802
MTBP D516-704	37.0564	3.64435
MTBP D516-769	31.8513	4.97812
MTBP D516-809	18.4802	2.97909

## Sheet: 6B
	relative replication: siMTBP/siCtr of (BrdU positive - BrdU-neg pupulation) * 100%
Hela FlpIn cell line	Exp 1	Exp 2	Exp 3	Exp 4	Exp 5	Exp 6	mean	SD	n	square root(n)	SEM	SEM * 100	ctr0 wt100
no transgene	0.233169	0.245	0.277419	0.283429	0.316279	0.291902	0.274533	0.0280329	6	2.44949	0.0114444	1.14444	0.0012027
MTBP wt	1.01473	0.898333	1.18421	1.00388	1.03288	1.17932	1.05223	0.101138	6	2.44949	0.0412893	4.12893	100.005
MTBP D516-704	0.900641	0.850163	1.00659				0.919132	0.0651873	3	1.73205	0.0376359	3.76359	82.8902
MTBP Cdk8bm	0.987676	0.784343	0.957346	0.887591	0.753313	0.872117	0.873731	0.0843212	6	2.44949	0.034424	3.4424	77.0521
Hela FlpIn cell line	ctr0 wt100	SEM
MTBP wt	100.005	4.12893
MTBP D516-704	82.8902	3.76359
MTBP Cdk8bm	77.0521	3.4424

## Sheet: 6C
siMTBP 2,4	chromosomes counted	FS counted	%Chromosomes showing CFS
Exp3_ MTBP wt	6740	11	0.163205
Exp3_ MTBP Cdk8bm	6753	22	0.325781
Exp4_ MTBP wt	7881	12	0.152265
Exp4_ MTBP Cdk8bm	7578	28	0.369491
Exp5_ MTBP wt	8101	10	0.123442
Exp5_ MTBP Cdk8bm	9011	26	0.288536
Exp6_ MTBP wt	8261	13	0.157366
Exp6_ MTBP Cdk8bm	9213	30	0.325627
		mean	SD	SEM
	MTBP wt	0.149069	0.0152941	0.00764705
	MTBP Cdk8bm	0.327359	0.0286695	0.0143348

## Sheet: 6D
	Anaphases total	aberrant Anaphases total	% aberrant Anaphases				% aberrant Anaphases
MTBP wt siCtr	7	0	0			MTBP wt siCtr	0
MTBP wt siMTBP	7	0	0			MTBP Cdk8bm siCtr	0
MTBP Cdk8bm siCtr	8	0	0			MTBP D595-704 siCtr	6.66667
MTBP Cdk8bm siMTBP	9	4	44.4444			MTBP wt siMTBP	0
MTBP D595-704 siCtr	15	1	6.66667			MTBP Cdk8bm siMTBP	44.4444
MTBP D595-704 siMTBP	10	5	50			MTBP D595-704 siMTBP	50
	micronuclei	total cells	% micronuclei per total cells				% micronuclei per total cells
MTBP wt siCtr	12	838	1.43198			MTBP wt siCtr	1.43198
MTBP wt siMTBP	11	767	1.43416			MTBP Cdk8bm siCtr	0.940734
MTBP Cdk8bm siCtr	10	1063	0.940734			MTBP D595-704 siCtr	1.22574
MTBP Cdk8bm siMTBP	26	889	2.92463			MTBP wt siMTBP	1.43416
MTBP D595-704 siCtr	12	979	1.22574			MTBP Cdk8bm siMTBP	2.92463
MTBP D595-704 siMTBP	52	1095	4.74886			MTBP D595-704 siMTBP	4.74886
	abscission delay	total cells	% abscission delays per total cells				% abscission delays per total cells
MTBP wt siCtr	13	838	1.55131			MTBP wt siCtr	1.55131
MTBP wt siMTBP	14	767	1.82529			MTBP Cdk8bm siCtr	1.22295
MTBP Cdk8bm siCtr	13	1063	1.22295			MTBP D595-704 siCtr	1.1236
MTBP Cdk8bm siMTBP	35	889	3.93701			MTBP wt siMTBP	1.82529
MTBP D595-704 siCtr	11	979	1.1236			MTBP Cdk8bm siMTBP	3.93701
MTBP D595-704 siMTBP	47	1095	4.29224			MTBP D595-704 siMTBP	4.29224

## Sheet: 6E
Hela FlpIn cell line	% gated G1	% gated S	% gated G2/M
MTBP wt siCtr	34.7	44.42	19.34
MTBP wt siMTBP	35.75	45.59	17.53
MTBP Cdk8bm siCtr	36.51	46.44	16.15
MTBP Cdk8bm siMTBP	37.83	48.02	13.43

## Sheet: 6F
individual S phases observed	early [frames]	mid [frames]	late [frames]		[frames] indicates number of 30 min time lapse microscopy frames
MTBP-Cdk8bm; siMTBP2,4 treated,
			7
		5	6
		2	5
		10	8
		7	5
	12	7	5
	10	5	5
	11	5	4
	11	6	4				WT siMTBP	Cdk8bm siMTBP
	10	4	4			early	11.8491	10.4706
	10	3	4			mid	5.85455	5.35185
	10	4	7			late	4.81132	5.42593
	11	5	7
	11	8	6
	13	4	5
	8	7	8
	13	5	7
	14	4	6
	10	5	5
	9	6	4
	11	4	5
	11	4	6
	10	5	6
	8	5	5
	9	5	6
	9	5	3
	12	8	5
	8	13	5
	11	5	5
	11	6	6
	14	7	5
	10	5	5
	10	3	4
	14	5	7
	11	5	6
	13	6	7
	8	7	5
	10	5	4
	10	6	6
	10	5	6
	11	7	4
	10	7	6
	10	6	5
	10	5	5
	12	4	5
	9	4	6
	11	2	5
	9	4	5
	9	6	6
	9	5	5
	11		5
	11	3
	9	4
	10	4	5
	11	6	5
	9	6	7
mean	10.4706	5.35185	5.42593
MTBP-WT; siMTBP treated	14	6
	12	5	7
	12	3	6
	12	7	4
	11	7	4
	12	6	4
	12	7	4
	15	3	5
	14	7	6
	11	8	4
	12	7	5
	12	8	4
	18	7	5
	14	8	5
	14	8	4
	9	5	5
	9	5	5
	10	6	4
	10	5	5
	13	6	5
	13	7	5
	13	5	4
	9	8	4
	13	7	5
	10	3	6
		6	5
		7	3
	20	6	5
	12	6	5
	13	6	4
	12	7
	11	7	4
	13	7	3
	8	9	5
	8	5	5
	11	6	4
	11	6	4
	12	4	5
	12	3	6
	11	5	6
	16	7	5
	11	4	6
	11	4	5
	13	4	3
	7	6	4
	12	4	5
	16	6	5
	11	8	4
	11	8	5
	10	4	4
	11	6	6
	10	3	6
	10	4	5
	11	5	5
	10	5	8
mean	11.8491	5.85455	4.81132

## Sheet: 6G
	AB	ABC	BC	C		total number of frames observed
MTBP-WT siMTBP	0.360225	0.45591	0.0881801	0.0956848		533
Cdk8bm siMTBP	0.349177	0.489945	0.0859232	0.0749543		547
	A, B, C indicate different mid/late pattern features:
	A nuclear rim staining
	B small interior foci
	C large late S phase foci
	Values indicate fraction of total number of frames observed

[truncated: 10 more sheets: S6B, S7B, S8D, S8F, S9B, S13B, S13C, S13D, S13E, S13F]
